# Supplementary material for: Bacterial Composition Associated With Giant Colonies of the Harmful Algal Species Phaeocystis globosa
Source: Front Microbiol. 2021 Sep 17;12:737484. doi: 10.3389/fmicb.2021.737484 (PMC8555426; doi:10.3389/fmicb.2021.737484)
Supplement: Supplementary file 1 [file Data_Sheet_1.XLSX]

## Sheet: Sheet1
Supplementary Table 1
OTU identification and total number of reads associated to each OTU per sample.
						Sample ID
						Seawater			P. globosa
OTU #	Phylum	Class	Order	Family	Genus	Seawater_1	Seawater_2	Seawater_3	P. globosa_1	P. globosa_2	P. globosa_3	Total Reads #
OTU203	p__Proteobacteria	c__Alphaproteobacteria	o__Rhizobiales	f__Rhizobiaceae	g__Lentilitoribacter	0	4	1	0	0	7	12
OTU315	p__Proteobacteria	c__Gammaproteobacteria	o__Vibrionales	f__Vibrionaceae	g__Vibrio	7	6	17	0	0	0	30
OTU213	p__Proteobacteria	c__Gammaproteobacteria	o__Coxiellales	f__Coxiellaceae	g__Coxiella	9	4	3	0	0	0	16
OTU66	p__Proteobacteria	c__Deltaproteobacteria	o__Oligoflexales	f__Oligoflexaceae	g__unclassified_f__Oligoflexaceae	20	10	8	0	0	0	38
OTU409	p__Proteobacteria	c__Deltaproteobacteria	o__Bdellovibrionales	f__Bacteriovoracaceae	g__Halobacteriovorax	0	0	0	0	3	8	11
OTU182	p__Proteobacteria	c__Alphaproteobacteria	o__Thalassobaculales	f__Nisaeaceae	g__OM75_clade	5	84	6	0	0	0	95
OTU173	p__Proteobacteria	c__Gammaproteobacteria	o__Oceanospirillales	f__Pseudohongiellaceae	g__Pseudohongiella	0	2	16	0	0	0	18
OTU377	p__Proteobacteria	c__Gammaproteobacteria	o__Enterobacteriales	f__Enterobacteriaceae	g__Escherichia-Shigella	33	28	7	83	7	6	164
OTU335	p__Proteobacteria	c__Alphaproteobacteria	o__Parvibaculales	f__PS1_clade	g__norank_f__PS1_clade	115	78	61	0	0	0	254
OTU71	p__Proteobacteria	c__Gammaproteobacteria	o__HOC36	f__norank_o__HOC36	g__norank_f__norank_o__HOC36	18	10	45	0	0	0	73
OTU155	p__Firmicutes	c__Clostridia	o__Clostridiales	f__Lachnospiraceae	g__Lachnospiraceae_NK4A136_group	0	8	13	0	0	0	21
OTU370	p__Proteobacteria	c__Gammaproteobacteria	o__Francisellales	f__Francisellaceae	g__unclassified_f__Francisellaceae	0	0	0	74	7	1	82
OTU196	p__Actinobacteria	c__Actinobacteria	o__Coriobacteriales	f__Eggerthellaceae	g__unclassified_f__Eggerthellaceae	0	27	0	0	0	0	27
OTU82	p__Bacteroidetes	c__Bacteroidia	o__Flavobacteriales	f__Flavobacteriaceae	g__NS5_marine_group	406	36	266	0	0	0	708
OTU135	p__Bacteroidetes	c__Bacteroidia	o__Bacteroidales	f__Muribaculaceae	g__norank_f__Muribaculaceae	0	29	0	0	0	0	29
OTU197	p__Bacteroidetes	c__Bacteroidia	o__Bacteroidales	f__Prevotellaceae	g__Prevotellaceae_UCG-001	0	4416	217	0	0	0	4633
OTU179	p__Actinobacteria	c__Actinobacteria	o__Micrococcales	f__Micrococcaceae	g__Arthrobacter	0	25	0	0	0	0	25
OTU53	p__Proteobacteria	c__Gammaproteobacteria	o__Thiotrichales	f__Thiotrichaceae	g__norank_f__Thiotrichaceae	167	53	66	0	0	0	286
OTU37	p__Bacteroidetes	c__Rhodothermia	o__Balneolales	f__Balneolaceae	g__Balneola	10	16	18	0	0	0	44
OTU194	p__Gemmatimonadetes	c__Gemmatimonadetes	o__Gemmatimonadales	f__Gemmatimonadaceae	g__norank_f__Gemmatimonadaceae	0	54	0	0	0	0	54
OTU187	p__Bacteroidetes	c__Bacteroidia	o__Bacteroidales	f__Muribaculaceae	g__norank_f__Muribaculaceae	0	59	0	0	0	0	59
OTU43	p__Bacteroidetes	c__Bacteroidia	o__Flavobacteriales	f__Cryomorphaceae	g__norank_f__Cryomorphaceae	20	0	0	0	0	0	20
OTU87	p__Actinobacteria	c__Actinobacteria	o__Microtrichales	f__Microtrichaceae	g__Sva0996_marine_group	7	2	2	0	0	0	11
OTU113	p__Proteobacteria	c__Alphaproteobacteria	o__Parvibaculales	f__OCS116_clade	g__norank_f__OCS116_clade	42	17	28	0	0	0	87
OTU142	p__Actinobacteria	c__Actinobacteria	o__Corynebacteriales	f__Corynebacteriaceae	g__Corynebacterium_1	0	15	0	0	0	0	15
OTU57	p__Proteobacteria	c__Gammaproteobacteria	o__Alteromonadales	f__Alteromonadaceae	g__norank_f__Alteromonadaceae	126	0	167	0	0	1	294
OTU402	p__Proteobacteria	c__Gammaproteobacteria	o__Competibacterales	f__Competibacteraceae	g__Candidatus_Competibacter	0	2	0	0	0	26	28
OTU73	p__Proteobacteria	c__Deltaproteobacteria	o__Bdellovibrionales	f__Bacteriovoracaceae	g__Peredibacter	11	3	10	0	0	0	24
OTU352	p__Firmicutes	c__Bacilli	o__Lactobacillales	f__Carnobacteriaceae	g__Granulicatella	0	3	0	51	5	1	60
OTU360	p__Proteobacteria	c__Gammaproteobacteria	o__Betaproteobacteriales	f__Burkholderiaceae	g__Burkholderia-Caballeronia-Paraburkholderia	0	0	0	23	7	10	40
OTU356	p__Bacteroidetes	c__Rhodothermia	o__Balneolales	f__Balneolaceae	g__Balneola	34	11	13	5428	6471	7300	19257
OTU397	p__Proteobacteria	c__Alphaproteobacteria	o__Rhizobiales	f__Stappiaceae	g__Labrenzia	0	0	0	14	18	3	35
OTU16	p__Bacteroidetes	c__Bacteroidia	o__Flavobacteriales	f__Flavobacteriaceae	g__Zunongwangia	72	0	11	0	0	0	83
OTU278	p__Bacteroidetes	c__Bacteroidia	o__Flavobacteriales	f__Flavobacteriaceae	g__NS5_marine_group	23	3	27	0	0	0	53
OTU347	p__Actinobacteria	c__Actinobacteria	o__Solirubrobacterales	f__67-14	g__norank_f__67-14	0	0	0	13	0	0	13
OTU69	p__Proteobacteria	c__Gammaproteobacteria	o__Alteromonadales	f__Pseudoalteromonadaceae	g__Pseudoalteromonas	149	28	798	0	1	0	976
OTU354	p__Proteobacteria	c__Gammaproteobacteria	o__Alteromonadales	f__Alteromonadaceae	g__unclassified_f__Alteromonadaceae	0	0	0	7	1	3	11
OTU268	p__Proteobacteria	c__Gammaproteobacteria	o__Pseudomonadales	f__Pseudomonadaceae	g__Pseudomonas	21	5	16	6	0	0	48
OTU328	p__Proteobacteria	c__Gammaproteobacteria	o__Pasteurellales	f__Pasteurellaceae	g__Haemophilus	0	5	16	0	0	0	21
OTU64	p__Actinobacteria	c__Actinobacteria	o__Microtrichales	f__Ilumatobacteraceae	g__norank_f__Ilumatobacteraceae	158	42	56	0	0	0	256
OTU149	p__Bacteroidetes	c__Bacteroidia	o__Bacteroidales	f__Prevotellaceae	g__Prevotellaceae_UCG-001	0	17	13	0	0	0	30
OTU311	p__Bacteroidetes	c__Bacteroidia	o__Bacteroidales	f__Muribaculaceae	g__norank_f__Muribaculaceae	0	0	19	0	0	0	19
OTU195	p__Proteobacteria	c__Alphaproteobacteria	o__unclassified_c__Alphaproteobacteria	f__unclassified_c__Alphaproteobacteria	g__unclassified_c__Alphaproteobacteria	11	24	4	21	8	7	75
OTU141	p__Proteobacteria	c__Gammaproteobacteria	o__Betaproteobacteriales	f__Burkholderiaceae	g__Burkholderia-Caballeronia-Paraburkholderia	13	11	0	99	56	54	233
OTU331	p__Proteobacteria	c__Alphaproteobacteria	o__Puniceispirillales	f__SAR116_clade	g__norank_f__SAR116_clade	7	13	36	0	0	0	56
OTU106	p__Proteobacteria	c__Alphaproteobacteria	o__SAR11_clade	f__Clade_I	g__Clade_Ia	3001	352	267	0	0	0	3620
OTU383	p__Proteobacteria	c__Alphaproteobacteria	o__Caulobacterales	f__Caulobacteraceae	g__Brevundimonas	13	0	0	4	2	2	21
OTU124	p__Actinobacteria	c__Actinobacteria	o__Bifidobacteriales	f__Bifidobacteriaceae	g__Bifidobacterium	0	34	0	0	0	0	34
OTU92	p__Proteobacteria	c__Gammaproteobacteria	o__Alteromonadales	f__Pseudoalteromonadaceae	g__norank_f__Pseudoalteromonadaceae	10	1	58	0	0	0	69
OTU345	p__Actinobacteria	c__Actinobacteria	o__Propionibacteriales	f__Propionibacteriaceae	g__Cutibacterium	4	47	37	12	4	0	104
OTU267	p__Bacteroidetes	c__Bacteroidia	o__Flavobacteriales	f__Flavobacteriaceae	g__NS5_marine_group	23	5	20	0	0	0	48
OTU229	p__Proteobacteria	c__Gammaproteobacteria	o__Betaproteobacteriales	f__Methylophilaceae	g__OM43_clade	208	77	246	0	6	1	538
OTU168	p__Proteobacteria	c__Alphaproteobacteria	o__norank_c__Alphaproteobacteria	f__norank_o__norank_c__Alphaproteobacteria	g__norank_f__norank_o__norank_c__Alphaproteobacteria	1	14	0	0	0	0	15
OTU390	p__Proteobacteria	c__Alphaproteobacteria	o__Rhodobacterales	f__Rhodobacteraceae	g__Thalassobius	1	0	0	0	21	0	22
OTU117	p__Firmicutes	c__Clostridia	o__Clostridiales	f__Lachnospiraceae	g__Roseburia	0	41	0	0	0	0	41
OTU85	p__Bacteroidetes	c__Bacteroidia	o__Flavobacteriales	f__Flavobacteriaceae	g__NS5_marine_group	37	0	14	0	0	0	51
OTU344	p__Proteobacteria	c__Gammaproteobacteria	o__Betaproteobacteriales	f__Neisseriaceae	g__Neisseria	11	11	17	32	0	0	71
OTU388	p__Proteobacteria	c__Gammaproteobacteria	o__Pseudomonadales	f__Pseudomonadaceae	g__Pseudomonas	0	1	5	24	5	1	36
OTU346	p__Proteobacteria	c__Gammaproteobacteria	o__Betaproteobacteriales	f__Burkholderiaceae	g__Delftia	45	7	0	138	33	11	234
OTU337	p__Proteobacteria	c__Gammaproteobacteria	o__Alteromonadales	f__Alteromonadaceae	g__norank_f__Alteromonadaceae	0	0	4	17	7	10	38
OTU186	p__Bacteroidetes	c__Bacteroidia	o__Bacteroidales	f__Muribaculaceae	g__norank_f__Muribaculaceae	0	167	5	0	0	0	172
OTU3	p__Proteobacteria	c__Gammaproteobacteria	o__Cellvibrionales	f__Porticoccaceae	g__SAR92_clade	13	50	92	0	0	0	155
OTU41	p__Bacteroidetes	c__Bacteroidia	o__Flavobacteriales	f__unclassified_o__Flavobacteriales	g__unclassified_o__Flavobacteriales	17	0	7	0	0	0	24
OTU169	p__Bacteroidetes	c__Bacteroidia	o__Flavobacteriales	f__Flavobacteriaceae	g__NS5_marine_group	0	6	8	0	0	0	14
OTU19	p__Proteobacteria	c__Alphaproteobacteria	o__Rhodobacterales	f__Rhodobacteraceae	g__unclassified_f__Rhodobacteraceae	1282	661	636	10	2	11	2602
OTU191	p__Bacteroidetes	c__Bacteroidia	o__Bacteroidales	f__Muribaculaceae	g__norank_f__Muribaculaceae	0	25	0	0	0	0	25
OTU280	p__Proteobacteria	c__Gammaproteobacteria	o__Betaproteobacteriales	f__Burkholderiaceae	g__MWH-UniP1_aquatic_group	4	4	12	0	0	0	20
OTU79	p__Proteobacteria	c__Alphaproteobacteria	o__SAR11_clade	f__Clade_II	g__norank_f__Clade_II	141	19	21	0	0	0	181
OTU417	p__Proteobacteria	c__Alphaproteobacteria	o__Caulobacterales	f__Hyphomonadaceae	g__unclassified_f__Hyphomonadaceae	0	0	0	22	26	11	59
OTU38	p__Proteobacteria	c__Deltaproteobacteria	o__Bdellovibrionales	f__Bacteriovoracaceae	g__norank_f__Bacteriovoracaceae	46	0	12	0	0	0	58
OTU324	p__Proteobacteria	c__Gammaproteobacteria	o__Oceanospirillales	f__Halomonadaceae	g__Halomonas	140	1	190	0	0	0	331
OTU265	p__Bacteroidetes	c__Bacteroidia	o__Bacteroidales	f__Prevotellaceae	g__unclassified_f__Prevotellaceae	0	655	28	0	0	0	683
OTU330	p__Firmicutes	c__Clostridia	o__Clostridiales	f__Lachnospiraceae	g__Lachnospiraceae_NK4A136_group	0	3	13	0	0	0	16
OTU353	p__Fusobacteria	c__Fusobacteriia	o__Fusobacteriales	f__Fusobacteriaceae	g__Fusobacterium	0	0	0	26	0	0	26
OTU151	p__Proteobacteria	c__Gammaproteobacteria	o__Pseudomonadales	f__Pseudomonadaceae	g__Pseudomonas	7	4	1	12	0	3	27
OTU25	p__Proteobacteria	c__Gammaproteobacteria	o__Betaproteobacteriales	f__Burkholderiaceae	g__Burkholderia-Caballeronia-Paraburkholderia	32	12	19	246	102	125	536
OTU110	p__Bacteroidetes	c__Bacteroidia	o__Flavobacteriales	f__Flavobacteriaceae	g__NS5_marine_group	12	3	35	0	0	0	50
OTU157	p__Firmicutes	c__Clostridia	o__Clostridiales	f__Lachnospiraceae	g__Blautia	0	41	0	0	0	0	41
OTU4	p__Proteobacteria	c__Alphaproteobacteria	o__SAR11_clade	f__Clade_II	g__norank_f__Clade_II	19	0	1	0	0	0	20
OTU49	p__Proteobacteria	c__Alphaproteobacteria	o__Sphingomonadales	f__Sphingomonadaceae	g__Erythrobacter	14	2	4	0	0	0	20
OTU340	p__Proteobacteria	c__Gammaproteobacteria	o__Oceanospirillales	f__Kangiellaceae	g__Aliikangiella	0	0	0	16	15	49	80
OTU159	p__Proteobacteria	c__Deltaproteobacteria	o__Bdellovibrionales	f__Bacteriovoracaceae	g__Peredibacter	7	5	6	0	0	0	18
OTU355	p__Proteobacteria	c__Alphaproteobacteria	o__Sphingomonadales	f__Sphingomonadaceae	g__Sphingomonas	3	0	1	14	0	0	18
OTU297	p__Proteobacteria	c__Gammaproteobacteria	o__Alteromonadales	f__Alteromonadaceae	g__Alteromonas	110	23	396	0	0	0	529
OTU338	p__Proteobacteria	c__Alphaproteobacteria	o__Rhizobiales	f__Beijerinckiaceae	g__Methylobacterium	2	1	0	8	0	0	11
OTU211	p__Marinimicrobia_SAR406_clade	c__norank_p__Marinimicrobia_SAR406_clade	o__norank_c__norank_p__Marinimicrobia_SAR406_clade	f__norank_o__norank_c__norank_p__Marinimicrobia_SAR406_clade	g__norank_f__norank_o__norank_c__norank_p__Marinimicrobia_SAR406_clade	70	62	744	0	0	0	876
OTU104	p__Bacteroidetes	c__Bacteroidia	o__Chitinophagales	f__Saprospiraceae	g__norank_f__Saprospiraceae	46	2	12	0	0	0	60
OTU366	p__Actinobacteria	c__Actinobacteria	o__Micrococcales	f__Microbacteriaceae	g__Microbacterium	0	0	0	19	2	0	21
OTU198	p__Firmicutes	c__Clostridia	o__Clostridiales	f__Lachnospiraceae	g__Blautia	0	79	2	0	0	0	81
OTU349	p__Proteobacteria	c__Gammaproteobacteria	o__Alteromonadales	f__Alteromonadaceae	g__Alteromonas	25	224	442	20	12	18	741
OTU177	p__Firmicutes	c__Clostridia	o__Clostridiales	f__Lachnospiraceae	g__Lachnospiraceae_NK4A136_group	0	33	43	0	0	0	76
OTU201	p__Proteobacteria	c__Alphaproteobacteria	o__SAR11_clade	f__Clade_IV	g__norank_f__Clade_IV	46	11	51	0	0	0	108
OTU361	p__Proteobacteria	c__Deltaproteobacteria	o__Bdellovibrionales	f__Bacteriovoracaceae	g__Peredibacter	0	7	0	350	5	22	384
OTU369	p__Actinobacteria	c__Actinobacteria	o__Micrococcales	f__Intrasporangiaceae	g__unclassified_f__Intrasporangiaceae	0	0	0	24	0	0	24
OTU405	p__Proteobacteria	c__Alphaproteobacteria	o__Micavibrionales	f__Micavibrionaceae	g__norank_f__Micavibrionaceae	0	0	0	0	6	9	15
OTU200	p__Proteobacteria	c__Gammaproteobacteria	o__Betaproteobacteriales	f__Burkholderiaceae	g__Lautropia	0	11	6	0	0	0	17
OTU119	p__Bacteroidetes	c__Bacteroidia	o__Bacteroidales	f__Muribaculaceae	g__norank_f__Muribaculaceae	0	7	6	0	0	0	13
OTU47	p__Proteobacteria	c__Gammaproteobacteria	o__Vibrionales	f__Vibrionaceae	g__Vibrio	105	63	274	6	0	1	449
OTU204	p__Actinobacteria	c__Actinobacteria	o__Corynebacteriales	f__Nocardiaceae	g__Rhodococcus	0	0	68	0	0	0	68
OTU190	p__Bacteroidetes	c__Bacteroidia	o__Bacteroidales	f__Muribaculaceae	g__norank_f__Muribaculaceae	0	20	2	0	0	0	22
OTU163	p__Bacteroidetes	c__Bacteroidia	o__Bacteroidales	f__Muribaculaceae	g__norank_f__Muribaculaceae	0	28	0	0	0	0	28
OTU161	p__Bacteroidetes	c__Bacteroidia	o__Bacteroidales	f__Muribaculaceae	g__norank_f__Muribaculaceae	0	75	20	0	0	0	95
OTU160	p__Bacteroidetes	c__Bacteroidia	o__Bacteroidales	f__Muribaculaceae	g__norank_f__Muribaculaceae	0	83	2	0	0	0	85
OTU165	p__Bacteroidetes	c__Bacteroidia	o__Bacteroidales	f__Muribaculaceae	g__norank_f__Muribaculaceae	0	48	0	0	0	0	48
OTU166	p__Chloroflexi	c__TK10	o__norank_c__TK10	f__norank_o__norank_c__TK10	g__norank_f__norank_o__norank_c__TK10	0	50	0	0	0	0	50
OTU67	p__Proteobacteria	c__Gammaproteobacteria	o__Betaproteobacteriales	f__Rhodocyclaceae	g__Thauera	9	0	1	0	0	24	34
OTU240	p__Chloroflexi	c__Dehalococcoidia	o__SAR202_clade	f__norank_o__SAR202_clade	g__norank_f__norank_o__SAR202_clade	16	3	15	0	0	0	34
OTU363	p__Proteobacteria	c__Gammaproteobacteria	o__Xanthomonadales	f__Xanthomonadaceae	g__Stenotrophomonas	10	4	0	39	8	1	62
OTU176	p__Bacteroidetes	c__Bacteroidia	o__Bacteroidales	f__Muribaculaceae	g__norank_f__Muribaculaceae	0	19	0	0	0	0	19
OTU192	p__Proteobacteria	c__Deltaproteobacteria	o__SAR324_cladeMarine_group_B	f__norank_o__SAR324_cladeMarine_group_B	g__norank_f__norank_o__SAR324_cladeMarine_group_B	117	1611	169	0	0	0	1897
OTU242	p__Marinimicrobia_SAR406_clade	c__norank_p__Marinimicrobia_SAR406_clade	o__norank_c__norank_p__Marinimicrobia_SAR406_clade	f__norank_o__norank_c__norank_p__Marinimicrobia_SAR406_clade	g__norank_f__norank_o__norank_c__norank_p__Marinimicrobia_SAR406_clade	15	5	84	0	0	0	104
OTU348	p__Firmicutes	c__Clostridia	o__Clostridiales	f__Peptostreptococcaceae	g__Peptostreptococcus	0	0	0	48	0	0	48
OTU153	p__Proteobacteria	c__Gammaproteobacteria	o__Oceanospirillales	f__Litoricolaceae	g__Litoricola	46	42	77	0	0	0	165
OTU256	p__Proteobacteria	c__Gammaproteobacteria	o__Coxiellales	f__Coxiellaceae	g__Coxiella	0	2	10	0	0	0	12
OTU395	p__Actinobacteria	c__Actinobacteria	o__Micrococcales	f__Micrococcaceae	g__Rothia	0	0	0	0	9	1	10
OTU154	p__Actinobacteria	c__Actinobacteria	o__Microtrichales	f__Microtrichaceae	g__Sva0996_marine_group	8	85	25	0	0	0	118
OTU351	p__Firmicutes	c__Bacilli	o__Lactobacillales	f__Streptococcaceae	g__Streptococcus	10	9	9	53	23	3	107
OTU207	p__Proteobacteria	c__Alphaproteobacteria	o__Rickettsiales	f__S25-593	g__norank_f__S25-593	4	1	42	0	0	0	47
OTU107	p__Proteobacteria	c__Alphaproteobacteria	o__Rhodobacterales	f__Rhodobacteraceae	g__Nautella	31	11	5	0	0	1	48
OTU247	p__Bacteroidetes	c__Bacteroidia	o__Flavobacteriales	f__Cryomorphaceae	g__norank_f__Cryomorphaceae	2095	362	883	0	0	0	3340
OTU257	p__Bacteroidetes	c__Bacteroidia	o__Bacteroidales	f__Rikenellaceae	g__Alistipes	0	7	26	0	0	0	33
OTU235	p__Proteobacteria	c__Alphaproteobacteria	o__Puniceispirillales	f__SAR116_clade	g__norank_f__SAR116_clade	19	47	100	0	0	0	166
OTU109	p__Actinobacteria	c__Actinobacteria	o__PeM15	f__norank_o__PeM15	g__norank_f__norank_o__PeM15	32	111	31	0	0	0	174
OTU223	p__Bacteroidetes	c__Bacteroidia	o__Flavobacteriales	f__Cryomorphaceae	g__norank_f__Cryomorphaceae	12	7	17	0	0	0	36
OTU115	p__Firmicutes	c__Clostridia	o__Clostridiales	f__Lachnospiraceae	g__Lachnospiraceae_NK4A136_group	0	3	8	0	0	0	11
OTU88	p__Proteobacteria	c__Gammaproteobacteria	o__Competibacterales	f__Competibacteraceae	g__Candidatus_Competibacter	11	0	0	1	0	4	16
OTU130	p__Actinobacteria	c__Actinobacteria	o__Microtrichales	f__Microtrichaceae	g__Sva0996_marine_group	10	13	33	0	0	0	56
OTU410	p__Proteobacteria	c__Gammaproteobacteria	o__Oceanospirillales	f__Kangiellaceae	g__Aliikangiella	0	0	0	0	3	10	13
OTU227	p__Dependentiae	c__Babeliae	o__Babeliales	f__unclassified_o__Babeliales	g__unclassified_o__Babeliales	5	0	6	0	0	0	11
OTU152	p__Bacteroidetes	c__Bacteroidia	o__Cytophagales	f__Cyclobacteriaceae	g__unclassified_f__Cyclobacteriaceae	0	26	8	0	0	0	34
OTU75	p__Chloroflexi	c__Dehalococcoidia	o__SAR202_clade	f__norank_o__SAR202_clade	g__norank_f__norank_o__SAR202_clade	64	0	8	0	0	0	72
OTU364	p__Bacteroidetes	c__Bacteroidia	o__Flavobacteriales	f__Weeksellaceae	g__Chryseobacterium	5	0	11	6	0	0	22
OTU12	p__Proteobacteria	c__Gammaproteobacteria	o__Betaproteobacteriales	f__Nitrosomonadaceae	g__mle1-7	49	25	35	0	0	0	109
OTU293	p__Actinobacteria	c__Actinobacteria	o__Actinomycetales	f__Actinomycetaceae	g__Actinomyces	0	76	3	0	0	0	79
OTU380	p__Bacteroidetes	c__Bacteroidia	o__Flavobacteriales	f__Weeksellaceae	g__Chryseobacterium	14	0	0	0	11	2	27
OTU24	p__Proteobacteria	c__Gammaproteobacteria	o__Tenderiales	f__Tenderiaceae	g__Candidatus_Tenderia	12	8	7	0	0	0	27
OTU325	p__Bacteroidetes	c__Bacteroidia	o__Flavobacteriales	f__Flavobacteriaceae	g__NS4_marine_group	528	126	181	0	0	1	836
OTU241	p__Proteobacteria	c__Gammaproteobacteria	o__Steroidobacterales	f__Woeseiaceae	g__Woeseia	14	19	30	0	0	0	63
OTU389	p__Bacteroidetes	c__Bacteroidia	o__Flavobacteriales	f__Flavobacteriaceae	g__Formosa	0	10	11	410	1146	1007	2584
OTU172	p__Bacteroidetes	c__Bacteroidia	o__Bacteroidales	f__Muribaculaceae	g__norank_f__Muribaculaceae	0	51	0	0	0	0	51
OTU120	p__Proteobacteria	c__Gammaproteobacteria	o__Cellvibrionales	f__Halieaceae	g__OM60NOR5_clade	51	158	247	0	0	0	456
OTU60	p__Proteobacteria	c__Gammaproteobacteria	o__Vibrionales	f__Vibrionaceae	g__Vibrio	23	3	35	0	0	0	61
OTU305	p__Actinobacteria	c__Actinobacteria	o__Actinomarinales	f__Actinomarinaceae	g__Candidatus_Actinomarina	264	501	1893	0	1	0	2659
OTU148	p__Proteobacteria	c__Alphaproteobacteria	o__Rhizobiales	f__Pleomorphomonadaceae	g__Pleomorphomonas	0	61	0	0	0	0	61
OTU258	p__Bacteroidetes	c__Bacteroidia	o__Flavobacteriales	f__Flavobacteriaceae	g__NS4_marine_group	279	65	245	0	0	0	589
OTU96	p__Proteobacteria	c__Gammaproteobacteria	o__Ectothiorhodospirales	f__Ectothiorhodospiraceae	g__norank_f__Ectothiorhodospiraceae	71	35	69	0	0	0	175
OTU301	p__Tenericutes	c__Mollicutes	o__Acholeplasmatales	f__Acholeplasmataceae	g__Acholeplasma	57	5	21	0	0	0	83
OTU373	p__Proteobacteria	c__Alphaproteobacteria	o__Caulobacterales	f__Hyphomonadaceae	g__Oceanicaulis	0	0	0	9	18	6	33
OTU171	p__Firmicutes	c__Clostridia	o__Clostridiales	f__Lachnospiraceae	g__A2	0	165	0	0	0	0	165
OTU27	p__Proteobacteria	c__Deltaproteobacteria	o__Bdellovibrionales	f__Bacteriovoracaceae	g__norank_f__Bacteriovoracaceae	12	6	0	0	0	0	18
OTU341	p__Proteobacteria	c__Gammaproteobacteria	o__Alteromonadales	f__Colwelliaceae	g__Thalassotalea	1	2	16	12	1	1	33
OTU359	p__Proteobacteria	c__Gammaproteobacteria	o__Betaproteobacteriales	f__Burkholderiaceae	g__Achromobacter	52	55	0	460	39	11	617
OTU384	p__Proteobacteria	c__Alphaproteobacteria	o__Caulobacterales	f__Hyphomonadaceae	g__Maricaulis	0	0	0	40	79	56	175
OTU332	p__Proteobacteria	c__Alphaproteobacteria	o__Rhodospirillales	f__AEGEAN-169_marine_group	g__norank_f__AEGEAN-169_marine_group	144	70	343	0	0	0	557
OTU367	p__Proteobacteria	c__Gammaproteobacteria	o__Betaproteobacteriales	f__Burkholderiaceae	g__Ottowia	0	0	0	34	0	0	34
OTU357	p__Proteobacteria	c__Gammaproteobacteria	o__Betaproteobacteriales	f__Rhodocyclaceae	g__Candidatus_Accumulibacter	0	0	0	26	1	11	38
OTU273	p__Proteobacteria	c__Gammaproteobacteria	o__Oceanospirillales	f__Halomonadaceae	g__Halomonas	5	0	12	0	0	0	17
OTU134	p__Actinobacteria	c__Actinobacteria	o__Coriobacteriales	f__Eggerthellaceae	g__unclassified_f__Eggerthellaceae	0	31	0	0	0	0	31
OTU178	p__Bacteroidetes	c__Bacteroidia	o__Bacteroidales	f__Muribaculaceae	g__norank_f__Muribaculaceae	0	149	10	0	0	0	159
OTU371	p__Proteobacteria	c__Deltaproteobacteria	o__Bdellovibrionales	f__Bacteriovoracaceae	g__Peredibacter	4	9	5	20	0	0	38
OTU327	p__Firmicutes	c__Clostridia	o__Clostridiales	f__Lachnospiraceae	g__Lachnospiraceae_NK4A136_group	0	14	42	0	0	0	56
OTU264	p__Proteobacteria	c__Gammaproteobacteria	o__Betaproteobacteriales	f__Nitrosomonadaceae	g__IS-44	24	29	36	0	0	0	89
OTU306	p__Bacteroidetes	c__Bacteroidia	o__Flavobacteriales	f__Flavobacteriaceae	g__NS2b_marine_group	64	6	47	0	0	0	117
OTU131	p__Bacteroidetes	c__Bacteroidia	o__Flavobacteriales	f__Flavobacteriaceae	g__norank_f__Flavobacteriaceae	19	7	13	0	0	0	39
OTU101	p__Proteobacteria	c__Gammaproteobacteria	o__Ectothiorhodospirales	f__Ectothiorhodospiraceae	g__norank_f__Ectothiorhodospiraceae	21	18	15	0	0	0	54
OTU381	p__Proteobacteria	c__Gammaproteobacteria	o__Betaproteobacteriales	f__Burkholderiaceae	g__Ralstonia	0	4	0	24	8	2	38
OTU300	p__Proteobacteria	c__Gammaproteobacteria	o__Coxiellales	f__Coxiellaceae	g__Coxiella	6	0	10	0	0	0	16
OTU260	p__Firmicutes	c__Clostridia	o__Clostridiales	f__Ruminococcaceae	g__Ruminiclostridium_9	0	7	8	0	0	0	15
OTU312	p__Actinobacteria	c__Actinobacteria	o__Actinomarinales	f__Actinomarinaceae	g__Candidatus_Actinomarina	15	57	220	0	0	0	292
OTU350	p__Proteobacteria	c__Gammaproteobacteria	o__Betaproteobacteriales	f__Burkholderiaceae	g__Comamonas	14	3	19	68	18	6	128
OTU343	p__Proteobacteria	c__Alphaproteobacteria	o__Rhizobiales	f__Stappiaceae	g__Labrenzia	7	19	23	2411	4625	4227	11312
OTU56	p__Bacteroidetes	c__Bacteroidia	o__Flavobacteriales	f__NS7_marine_group	g__norank_f__NS7_marine_group	147	7	74	0	0	0	228
OTU164	p__Proteobacteria	c__Gammaproteobacteria	o__SAR86_clade	f__norank_o__SAR86_clade	g__norank_f__norank_o__SAR86_clade	146	38	110	0	0	0	294
OTU214	p__Marinimicrobia_SAR406_clade	c__norank_p__Marinimicrobia_SAR406_clade	o__norank_c__norank_p__Marinimicrobia_SAR406_clade	f__norank_o__norank_c__norank_p__Marinimicrobia_SAR406_clade	g__norank_f__norank_o__norank_c__norank_p__Marinimicrobia_SAR406_clade	17	4	36	0	0	0	57
OTU59	p__Proteobacteria	c__Gammaproteobacteria	o__Alteromonadales	f__Pseudoalteromonadaceae	g__Psychrosphaera	6	0	7	0	0	0	13
OTU376	p__Proteobacteria	c__Deltaproteobacteria	o__Bdellovibrionales	f__Bacteriovoracaceae	g__Halobacteriovorax	0	0	0	21	0	0	21
OTU218	p__Marinimicrobia_SAR406_clade	c__norank_p__Marinimicrobia_SAR406_clade	o__norank_c__norank_p__Marinimicrobia_SAR406_clade	f__norank_o__norank_c__norank_p__Marinimicrobia_SAR406_clade	g__norank_f__norank_o__norank_c__norank_p__Marinimicrobia_SAR406_clade	3	3	10	0	0	0	16
OTU286	p__Proteobacteria	c__Gammaproteobacteria	o__Oceanospirillales	f__Marinomonadaceae	g__Marinomonas	79	73	327	4	1	0	484
OTU54	p__Proteobacteria	c__Gammaproteobacteria	o__Thiotrichales	f__Thiotrichaceae	g__norank_f__Thiotrichaceae	101	54	93	0	0	1	249
OTU362	p__Proteobacteria	c__Gammaproteobacteria	o__Aeromonadales	f__Aeromonadaceae	g__Aeromonas	47	17	7	202	18	10	301
OTU375	p__Proteobacteria	c__Alphaproteobacteria	o__Caulobacterales	f__Hyphomonadaceae	g__norank_f__Hyphomonadaceae	0	19	20	2093	194	50	2376
OTU318	p__Proteobacteria	c__Gammaproteobacteria	o__Alteromonadales	f__Pseudoalteromonadaceae	g__Pseudoalteromonas	26	51	109	3	1	2	192
OTU251	p__Firmicutes	c__Clostridia	o__Clostridiales	f__Lachnospiraceae	g__norank_f__Lachnospiraceae	0	0	14	0	0	0	14
OTU2	p__Bacteroidetes	c__Bacteroidia	o__Flavobacteriales	f__Flavobacteriaceae	g__NS5_marine_group	134	20	104	0	0	0	258
OTU30	p__Actinobacteria	c__Actinobacteria	o__Microtrichales	f__Microtrichaceae	g__Sva0996_marine_group	7	12	25	0	0	0	44
OTU114	p__Firmicutes	c__Bacilli	o__Bacillales	f__Staphylococcaceae	g__Staphylococcus	0	21	22	0	10	2	55
OTU48	p__Bacteroidetes	c__Bacteroidia	o__Flavobacteriales	f__Flavobacteriaceae	g__NS5_marine_group	521	71	346	0	0	0	938
OTU342	p__Actinobacteria	c__Actinobacteria	o__Microtrichales	f__Microtrichaceae	g__Sva0996_marine_group	82	27	61	276	8	4	458
OTU175	p__Bacteroidetes	c__Bacteroidia	o__Bacteroidales	f__Muribaculaceae	g__norank_f__Muribaculaceae	0	59	0	0	0	0	59
OTU93	p__Proteobacteria	c__Alphaproteobacteria	o__Rhodobacterales	f__Rhodobacteraceae	g__norank_f__Rhodobacteraceae	21	26	11	0	0	0	58
OTU319	p__Proteobacteria	c__Deltaproteobacteria	o__Bdellovibrionales	f__Bacteriovoracaceae	g__Peredibacter	8	4	33	0	0	0	45
OTU407	p__Proteobacteria	c__Gammaproteobacteria	o__Alteromonadales	f__Alteromonadaceae	g__Aestuariibacter	1	1	20	0	2	10	34
OTU416	p__Proteobacteria	c__Gammaproteobacteria	o__Nitrosococcales	f__Methylophagaceae	g__norank_f__Methylophagaceae	0	0	0	0	12	8	20
OTU283	p__Bacteroidetes	c__Bacteroidia	o__Cytophagales	f__Cyclobacteriaceae	g__norank_f__Cyclobacteriaceae	20	5	4	0	0	0	29
OTU209	p__Marinimicrobia_SAR406_clade	c__norank_p__Marinimicrobia_SAR406_clade	o__norank_c__norank_p__Marinimicrobia_SAR406_clade	f__norank_o__norank_c__norank_p__Marinimicrobia_SAR406_clade	g__norank_f__norank_o__norank_c__norank_p__Marinimicrobia_SAR406_clade	50	9	207	0	0	0	266
OTU358	p__Proteobacteria	c__Gammaproteobacteria	o__Betaproteobacteriales	f__Burkholderiaceae	g__Pelomonas	0	0	0	30	0	0	30
OTU90	p__Bacteroidetes	c__Bacteroidia	o__Flavobacteriales	f__NS9_marine_group	g__norank_f__NS9_marine_group	34	2	13	0	0	0	49
OTU326	p__Proteobacteria	c__Gammaproteobacteria	o__Alteromonadales	f__Alteromonadaceae	g__Alteromonas	46	66	207	63	21	10	413
OTU100	p__Proteobacteria	c__Gammaproteobacteria	o__Ectothiorhodospirales	f__Ectothiorhodospiraceae	g__norank_f__Ectothiorhodospiraceae	428	196	361	0	83	0	1068
