# Supplementary material for: Bacterial Composition Associated With Giant Colonies of the Harmful Algal Species Phaeocystis globosa
Source: Front Microbiol. 2021 Sep 17;12:737484. doi: 10.3389/fmicb.2021.737484 (PMC8555426; doi:10.3389/fmicb.2021.737484)
Supplement: Supplementary file 2 [file Data_Sheet_2.XLSX]

## Sheet: nsti_per_sample
Supplementary Table 2. The Nearest Sequenced Taxon Index (NSTI) scores of each sample.
#Sample	Metric	Value
Seawater-1	Weighted NSTI	0.231293
Seawater-2	Weighted NSTI	0.251386
Seawater-3	Weighted NSTI	0.292254
P. globosa-1	Weighted NSTI	0.11138
P. globosa-2	Weighted NSTI	0.107942
P. globosa-3	Weighted NSTI	0.112367
