# Supplementary material for: Bacterial Composition Associated With Giant Colonies of the Harmful Algal Species Phaeocystis globosa
Source: Front Microbiol. 2021 Sep 17;12:737484. doi: 10.3389/fmicb.2021.737484 (PMC8555426; doi:10.3389/fmicb.2021.737484)
Supplement: Supplementary file 3 [file Data_Sheet_3.xlsx]

## Sheet: Sheet1
Supplementary Table 3
KEGG pathways identification in each seawater samples and P. globosa intracolonial fluid samples.
				Sample ID
				Seawater			P. globosa
Pathway level 3	Pathway level 1	Pathway level 2	Pathway level 3-Description	Seawater_1	Seawater_2	Seawater_3	P. globosa_1	P. globosa_2	P. globosa_3
ko00010	Metabolism	Carbohydrate metabolism	Glycolysis / Gluconeogenesis	270692	315337	236028	275382	234038	236366
ko00020	Metabolism	Carbohydrate metabolism	Citrate cycle (TCA cycle)	224510	210966	178811	218255	184403	186621
ko00030	Metabolism	Carbohydrate metabolism	Pentose phosphate pathway	169705	173042	156379	162818	126961	126998
ko00040	Metabolism	Carbohydrate metabolism	Pentose and glucuronate interconversions	54438	93430.5	50614.7	40461	33262.2	31957.2
ko00051	Metabolism	Carbohydrate metabolism	Fructose and mannose metabolism	131036	185114	106362	115574	93217.8	91512.4
ko00052	Metabolism	Carbohydrate metabolism	Galactose metabolism	86680.6	162986	77345.9	75716.7	59411.4	57441.7
ko00053	Metabolism	Carbohydrate metabolism	Ascorbate and aldarate metabolism	39079.8	38591.7	26671.1	47584	38366.1	38044.7
ko00061	Metabolism	Lipid metabolism	Fatty acid biosynthesis	211808	169513	168789	194005	161043	160755
ko00062	Metabolism	Lipid metabolism	Fatty acid elongation	22	17	21	41	0.1	0.1
ko00071	Metabolism	Lipid metabolism	Fatty acid degradation	136946	107928	106097	201956	138153	130718
ko00072	Metabolism	Lipid metabolism	Synthesis and degradation of ketone bodies	46292.8	26236.9	34060.7	57786.7	37029.5	32878.9
ko00100	Metabolism	Lipid metabolism	Steroid biosynthesis	26.4	17.4	72.8	191.2	90.9	116.5
ko00120	Metabolism	Lipid metabolism	Primary bile acid biosynthesis	1002.73	1690.22	1293.97	3993.87	2051.07	1654.01
ko00121	Metabolism	Lipid metabolism	Secondary bile acid biosynthesis	1674	1848.33	1124.7	513.8	104.8	67.37
ko00130	Metabolism	Metabolism of cofactors and vitamins	Ubiquinone and other terpenoid-quinone biosynthesis	90929.8	82155.9	71229.5	79397.4	69264.1	71458.2
ko00140	Metabolism	Lipid metabolism	Steroid hormone biosynthesis	2707.61	4213.26	5779.32	6885.09	11000.2	10093.2
ko00190	Metabolism	Energy metabolism	Oxidative phosphorylation	428626	358062	335086	435502	355274	361407
ko00195	Metabolism	Energy metabolism	Photosynthesis	106490	98578.2	92358.2	91617.6	77278.7	79480.4
ko00220	Metabolism	Amino acid metabolism	Arginine biosynthesis	150861	147009	124363	134709	113008	113617
ko00230	Metabolism	Nucleotide metabolism	Purine metabolism	588848	592436	523327	560502	490793	494480
ko00232	Metabolism	Biosynthesis of other secondary metabolites	Caffeine metabolism	2	26	68	8	0.1	0.1
ko00240	Metabolism	Nucleotide metabolism	Pyrimidine metabolism	482146	504614	423080	447571	400452	407527
ko00250	Metabolism	Amino acid metabolism	Alanine, aspartate and glutamate metabolism	253201	275665	217230	240295	210051	213726
ko00260	Metabolism	Amino acid metabolism	Glycine, serine and threonine metabolism	379177	350366	287409	312848	278854	275696
ko00261	Metabolism	Biosynthesis of other secondary metabolites	Monobactam biosynthesis	79816.3	76328.6	65526.3	74764.7	64579.1	65563
ko00270	Metabolism	Amino acid metabolism	Cysteine and methionine metabolism	281991	275991	224791	261014	210726	208808
ko00280	Metabolism	Amino acid metabolism	Valine, leucine and isoleucine degradation	212431	167466	168322	290814	200848	191378
ko00281	Metabolism	Metabolism of terpenoids and polyketides	Geraniol degradation	41050.7	33205.3	37697.2	76027.6	33100.2	28360.1
ko00290	Metabolism	Amino acid metabolism	Valine, leucine and isoleucine biosynthesis	138839	140890	112362	151185	126602	125328
ko00300	Metabolism	Amino acid metabolism	Lysine biosynthesis	152838	156311	130059	137071	113089	115041
ko00310	Metabolism	Amino acid metabolism	Lysine degradation	110722	75787.9	78606.6	143055	108134	104010
ko00311	Metabolism	Biosynthesis of other secondary metabolites	Penicillin and cephalosporin biosynthesis	4537.56	3878.81	4968.5	12671.4	9521.91	9746.61
ko00330	Metabolism	Amino acid metabolism	Arginine and proline metabolism	171922	158637	134286	189474	163638	159617
ko00332	Metabolism	Biosynthesis of other secondary metabolites	Carbapenem biosynthesis	20208.3	21897.6	18722	21465.1	18752.4	19393.3
ko00340	Metabolism	Amino acid metabolism	Histidine metabolism	162185	139559	124662	168052	156067	160120
ko00350	Metabolism	Amino acid metabolism	Tyrosine metabolism	84483.9	69512.5	61971	95358	66974.4	65004.7
ko00360	Metabolism	Amino acid metabolism	Phenylalanine metabolism	125863	110652	95294.3	185560	123742	116317
ko00361	Metabolism	Xenobiotics biodegradation and metabolism	Chlorocyclohexane and chlorobenzene degradation	12335.6	13953.7	11243.4	24022.4	17183.1	14979.7
ko00362	Metabolism	Xenobiotics biodegradation and metabolism	Benzoate degradation	86847.9	67153.8	72147.2	140723	97204.8	91756.3
ko00363	Metabolism	Xenobiotics biodegradation and metabolism	Bisphenol degradation	3258.7	1679.3	2140.6	12100.6	1854.2	933
ko00364	Metabolism	Xenobiotics biodegradation and metabolism	Fluorobenzoate degradation	5399.84	5963.71	5517.92	12976.6	11007.1	9814.31
ko00365	Metabolism	Xenobiotics biodegradation and metabolism	Furfural degradation	19.4	24.72	33.8	332.2	124.58	112.18
ko00380	Metabolism	Amino acid metabolism	Tryptophan metabolism	104278	73922.1	79625.3	162800	113560	107957
ko00400	Metabolism	Amino acid metabolism	Phenylalanine, tyrosine and tryptophan biosynthesis	248002	234129	202260	201846	158785	161613
ko00401	Metabolism	Biosynthesis of other secondary metabolites	Novobiocin biosynthesis	49980.3	42264	35516.9	34936.6	23252.9	22814.8
ko00404	Metabolism	Biosynthesis of other secondary metabolites	Staurosporine biosynthesis	487.96	351.84	1296.7	2551.8	265.34	94.7
ko00405	Metabolism	Biosynthesis of other secondary metabolites	Phenazine biosynthesis	27636	22070.2	20946.9	21016.5	17239.6	17989.2
ko00410	Metabolism	Metabolism of other amino acids	beta-Alanine metabolism	82817.8	73718.7	64027.2	130720	85585.7	80644.6
ko00430	Metabolism	Metabolism of other amino acids	Taurine and hypotaurine metabolism	47679.8	46886.7	36185.4	68641.3	55684.1	55921.8
ko00440	Metabolism	Metabolism of other amino acids	Phosphonate and phosphinate metabolism	16904.8	17776.7	10038.6	28073.6	26591.6	24924.8
ko00450	Metabolism	Metabolism of other amino acids	Selenocompound metabolism	96486.2	91662.3	77165.1	94279.6	75912.5	75050.4
ko00460	Metabolism	Metabolism of other amino acids	Cyanoamino acid metabolism	45054.8	58889	41279.6	59446.2	43494.4	43482.1
ko00471	Metabolism	Metabolism of other amino acids	D-Glutamine and D-glutamate metabolism	38727.4	32635.9	34186.5	40480.2	36417.7	37932.2
ko00472	Metabolism	Metabolism of other amino acids	D-Arginine and D-ornithine metabolism	3134.03	2417.22	3058.47	4694.47	2371.84	1860.91
ko00473	Metabolism	Metabolism of other amino acids	D-Alanine metabolism	25610.8	26674.5	26217.3	27795.7	21224.4	21181.7
ko00480	Metabolism	Metabolism of other amino acids	Glutathione metabolism	108082	91418.6	89022.6	140505	104514	100973
ko00500	Metabolism	Carbohydrate metabolism	Starch and sucrose metabolism	110847	193635	111176	113595	85886.4	85446.9
ko00510	Metabolism	Glycan biosynthesis and metabolism	N-Glycan biosynthesis	18078.8	12497.3	6168.67	11272.2	9248.17	9463.5
ko00511	Metabolism	Glycan biosynthesis and metabolism	Other glycan degradation	18905.2	68768.4	15925.7	11549.2	9395.2	9563.8
ko00513	Metabolism	Glycan biosynthesis and metabolism	Various types of N-glycan biosynthesis	5105	13738.8	4149.9	776	659.4	540.1
ko00520	Metabolism	Carbohydrate metabolism	Amino sugar and nucleotide sugar metabolism	259102	301467	212686	227428	171648	169470
ko00521	Metabolism	Biosynthesis of other secondary metabolites	Streptomycin biosynthesis	85341.6	93393.4	65997.9	91348.9	78892.2	81390.6
ko00523	Metabolism	Metabolism of terpenoids and polyketides	Polyketide sugar unit biosynthesis	52598	43928.1	39622.2	49699.2	45506.5	47670
ko00524	Metabolism	Biosynthesis of other secondary metabolites	Neomycin, kanamycin and gentamicin biosynthesis	8159.46	18865.4	8549.47	10347.2	8559.81	9060.67
ko00525	Metabolism	Biosynthesis of other secondary metabolites	Acarbose and validamycin biosynthesis	30818	25031	24008.8	27828.7	26339.7	27700.9
ko00531	Metabolism	Glycan biosynthesis and metabolism	Glycosaminoglycan degradation	12188.2	27073.6	9803.74	12682.2	12577.4	12561.6
ko00540	Metabolism	Glycan biosynthesis and metabolism	Lipopolysaccharide biosynthesis	158016	155402	126236	122074	98621.8	100975
ko00550	Metabolism	Glycan biosynthesis and metabolism	Peptidoglycan biosynthesis	194281	195937	179868	187966	157599	161344
ko00561	Metabolism	Lipid metabolism	Glycerolipid metabolism	82300.3	71298	75197.2	90009.1	78479.8	79357.4
ko00562	Metabolism	Carbohydrate metabolism	Inositol phosphate metabolism	42248.4	52014.2	34333.2	49260.3	36571.2	34467.4
ko00564	Metabolism	Lipid metabolism	Glycerophospholipid metabolism	145109	131719	130933	155735	127951	129960
ko00565	Metabolism	Lipid metabolism	Ether lipid metabolism	1137.23	1120.17	2273.4	3434.2	791.18	657.95
ko00590	Metabolism	Lipid metabolism	Arachidonic acid metabolism	13125.4	17683	11709.3	9415.97	9157.89	9598.78
ko00591	Metabolism	Lipid metabolism	Linoleic acid metabolism	3230.83	1207.78	3694.1	6049	7131.44	7856.44
ko00592	Metabolism	Lipid metabolism	alpha-Linolenic acid metabolism	7781.52	5464.55	9341.03	10173.3	9149.02	9735.98
ko00600	Metabolism	Lipid metabolism	Sphingolipid metabolism	9591.64	35295.2	10565.4	12303.1	14226.7	12805.7
ko00603	Metabolism	Glycan biosynthesis and metabolism	Glycosphingolipid biosynthesis - globo and isoglobo series	7198.63	21142.3	6275.47	4697.27	2508.27	2054
ko00604	Metabolism	Glycan biosynthesis and metabolism	Glycosphingolipid biosynthesis - ganglio series	4988	12127.8	3980.9	776	659.4	540.1
ko00620	Metabolism	Carbohydrate metabolism	Pyruvate metabolism	310296	292227	254886	313791	253148	251285
ko00621	Metabolism	Xenobiotics biodegradation and metabolism	Dioxin degradation	9476.56	6565.76	4099.27	7827.54	4615.83	4118.87
ko00622	Metabolism	Xenobiotics biodegradation and metabolism	Xylene degradation	5344.73	5864.08	3342.6	6667.87	3995.85	3745.72
ko00623	Metabolism	Xenobiotics biodegradation and metabolism	Toluene degradation	2839.88	3178.52	4535.38	12076.9	8464.74	7513.94
ko00624	Metabolism	Xenobiotics biodegradation and metabolism	Polycyclic aromatic hydrocarbon degradation	11664	5611.22	6379.21	23050	8363.35	6402.37
ko00625	Metabolism	Xenobiotics biodegradation and metabolism	Chloroalkane and chloroalkene degradation	45455.1	34778.6	30196.4	49132.5	39372.4	37626.4
ko00626	Metabolism	Xenobiotics biodegradation and metabolism	Naphthalene degradation	18440.4	12706.1	11200.7	16536.3	8458.43	7071.07
ko00627	Metabolism	Xenobiotics biodegradation and metabolism	Aminobenzoate degradation	29792	32965.8	30322	91891.9	35508.7	29490.7
ko00630	Metabolism	Carbohydrate metabolism	Glyoxylate and dicarboxylate metabolism	301940	284550	243664	298519	227445	220493
ko00633	Metabolism	Xenobiotics biodegradation and metabolism	Nitrotoluene degradation	14759.4	20460.2	12948.8	16895	20851.8	20277.5
ko00640	Metabolism	Carbohydrate metabolism	Propanoate metabolism	235482	174998	181907	294034	217658	213413
ko00642	Metabolism	Xenobiotics biodegradation and metabolism	Ethylbenzene degradation	7102.69	4829.1	7279.43	10791.3	9159.25	9712.71
ko00643	Metabolism	Xenobiotics biodegradation and metabolism	Styrene degradation	23130.8	21608.2	18688	34992.6	19976.5	18443.3
ko00650	Metabolism	Carbohydrate metabolism	Butanoate metabolism	192931	198539	160165	263243	176164	165657
ko00660	Metabolism	Carbohydrate metabolism	C5-Branched dibasic acid metabolism	90651.4	88079.9	71767.3	105759	85584.6	84913.6
ko00670	Metabolism	Metabolism of cofactors and vitamins	One carbon pool by folate	160321	168576	133925	135002	117439	119130
ko00680	Metabolism	Energy metabolism	Methane metabolism	202320	233780	176349	206916	184145	183870
ko00710	Metabolism	Energy metabolism	Carbon fixation in photosynthetic organisms	164358	151545	141862	128376	108627	110085
ko00720	Metabolism	Energy metabolism	Carbon fixation pathways in prokaryotes	305218	291830	238224	291058	249219	249575
ko00730	Metabolism	Metabolism of cofactors and vitamins	Thiamine metabolism	94237.9	111999	90459.7	103151	81777.4	82822.2
ko00740	Metabolism	Metabolism of cofactors and vitamins	Riboflavin metabolism	68007.8	69704.7	52568.1	63460.8	51233.1	52148.4
ko00750	Metabolism	Metabolism of cofactors and vitamins	Vitamin B6 metabolism	60033.3	66149.3	50346.4	59560.6	49057	50229.3
ko00760	Metabolism	Metabolism of cofactors and vitamins	Nicotinate and nicotinamide metabolism	152858	139205	126842	153567	128905	130435
ko00770	Metabolism	Metabolism of cofactors and vitamins	Pantothenate and CoA biosynthesis	175604	186677	147940	167696	138561	138607
ko00780	Metabolism	Metabolism of cofactors and vitamins	Biotin metabolism	110874	101301	97538.6	117205	98881.6	101347
ko00785	Metabolism	Metabolism of cofactors and vitamins	Lipoic acid metabolism	24912.7	22759.2	20306.2	22251.3	18826.4	19420.6
ko00790	Metabolism	Metabolism of cofactors and vitamins	Folate biosynthesis	155753	142366	141818	160125	131775	134451
ko00791	Metabolism	Xenobiotics biodegradation and metabolism	Atrazine degradation	5534.65	3586.65	5456.16	7332.01	5633.86	5041.53
ko00830	Metabolism	Metabolism of cofactors and vitamins	Retinol metabolism	12863	10758.2	9617.9	9480.21	6109.56	5313.16
ko00860	Metabolism	Metabolism of cofactors and vitamins	Porphyrin and chlorophyll metabolism	228483	219170	186549	236736	210924	207340
ko00900	Metabolism	Metabolism of terpenoids and polyketides	Terpenoid backbone biosynthesis	146998	142818	131760	143256	120548	121724
ko00901	Metabolism	Biosynthesis of other secondary metabolites	Indole alkaloid biosynthesis	1298.5	666.5	638.5	59	120	73.5
ko00903	Metabolism	Metabolism of terpenoids and polyketides	Limonene and pinene degradation	33355.4	27166.9	25260.5	69604.8	38163.9	34841.6
ko00906	Metabolism	Metabolism of terpenoids and polyketides	Carotenoid biosynthesis	30239.8	9940.44	13495.6	20672.4	24151.5	24582.3
ko00908	Metabolism	Metabolism of terpenoids and polyketides	Zeatin biosynthesis	12650.6	17405.4	11626.4	10871.4	9359.01	9661.44
ko00909	Metabolism	Metabolism of terpenoids and polyketides	Sesquiterpenoid and triterpenoid biosynthesis	85.8	149.8	38.6	465.4	237.8	281
ko00910	Metabolism	Energy metabolism	Nitrogen metabolism	81758.8	102038	73183.9	88132.1	63628.2	59917.2
ko00920	Metabolism	Energy metabolism	Sulfur metabolism	144186	99725.6	103894	144434	96275.9	87322.6
ko00930	Metabolism	Xenobiotics biodegradation and metabolism	Caprolactam degradation	14714.1	14584.8	17163.2	49957.4	15788.9	11611.7
ko00940	Metabolism	Biosynthesis of other secondary metabolites	Phenylpropanoid biosynthesis	21844.1	23580.1	19385.4	18569.2	12185	11976.5
ko00941	Metabolism	Biosynthesis of other secondary metabolites	Flavonoid biosynthesis	430	327	856	330.5	89	60
ko00943	Metabolism	Biosynthesis of other secondary metabolites	Isoflavonoid biosynthesis	47	17	7	246	36	13
ko00944	Metabolism	Biosynthesis of other secondary metabolites	Flavone and flavonol biosynthesis	35.93	264.68	68.07	889.27	1565.07	1413.2
ko00945	Metabolism	Biosynthesis of other secondary metabolites	Stilbenoid, diarylheptanoid and gingerol biosynthesis	3416.7	1825.3	2794.6	12155.1	1935.2	989
ko00950	Metabolism	Biosynthesis of other secondary metabolites	Isoquinoline alkaloid biosynthesis	20056.6	21240.3	14286.6	20752.5	12667.2	12114.6
ko00960	Metabolism	Biosynthesis of other secondary metabolites	Tropane, piperidine and pyridine alkaloid biosynthesis	38379.1	36225.3	26764.6	31199.4	22140.7	22027.5
ko00965	Metabolism	Biosynthesis of other secondary metabolites	Betalain biosynthesis	1792.83	1016.49	1150.37	4396.47	2694.14	2203.54
ko00966	Metabolism	Biosynthesis of other secondary metabolites	Glucosinolate biosynthesis	10246.7	10768.2	7442.37	14323.9	11262.1	11256.1
ko00970	Genetic Information Processing	Translation	Aminoacyl-tRNA biosynthesis	298676	296313	270314	275796	231504	237745
ko00980	Metabolism	Xenobiotics biodegradation and metabolism	Metabolism of xenobiotics by cytochrome P450	29787.8	26810.1	23776.5	44263.6	24642	20613.4
ko00981	Metabolism	Metabolism of terpenoids and polyketides	Insect hormone biosynthesis	22371.2	14468.6	12941	24197.1	26432.2	26630.2
ko00982	Metabolism	Xenobiotics biodegradation and metabolism	Drug metabolism - cytochrome P450	29983.5	27040	24127.1	45213.3	26286	22115.6
ko00983	Metabolism	Xenobiotics biodegradation and metabolism	Drug metabolism - other enzymes	62764.2	88811.9	56888.8	62388.2	55395.5	55979.3
ko00984	Metabolism	Xenobiotics biodegradation and metabolism	Steroid degradation	1907.9	1376.4	3271.3	2999.2	299.4	251
ko01040	Metabolism	Lipid metabolism	Biosynthesis of unsaturated fatty acids	48497	58921.4	49124.7	64249.9	46731.7	46385.9
ko01051	Metabolism	Metabolism of terpenoids and polyketides	Biosynthesis of ansamycins	21610.7	16872.2	20228.1	13338.3	10479.1	10660.2
ko01053	Metabolism	Metabolism of terpenoids and polyketides	Biosynthesis of siderophore group nonribosomal peptides	5796.03	8692.21	4234.17	6328.87	2842.47	2175.57
ko01054	Metabolism	Metabolism of terpenoids and polyketides	Nonribosomal peptide structures	4877.36	1667.73	2106.8	4922.97	2152.84	1738.74
ko01055	Metabolism	Metabolism of terpenoids and polyketides	Biosynthesis of vancomycin group antibiotics	15623.7	12658.3	12321.4	11551.9	9993.84	10245.6
ko01200	Metabolism	Global and overview maps	Carbon metabolism	895655	846697	747672	902810	724986	720138
ko01210	Metabolism	Global and overview maps	2-Oxocarboxylic acid metabolism	264289	247185	213805	269281	229133	231780
ko01212	Metabolism	Global and overview maps	Fatty acid metabolism	261535	204095	211864	305557	218107	211097
ko01220	Metabolism	Global and overview maps	Degradation of aromatic compounds	47756.6	38591.9	32804.9	61704	38839.8	33734.4
ko01230	Metabolism	Global and overview maps	Biosynthesis of amino acids	1.1623e+06	1.16567e+06	982874	1.0661e+06	889638	898260
ko01501	Human Diseases	Drug resistance: Antimicrobial	beta-Lactam resistance	98138.4	112196	82040.5	117700	85192.2	81919.1
ko01502	Human Diseases	Drug resistance: Antimicrobial	Vancomycin resistance	59169.9	68127.9	58441.7	55651.2	47644.4	48966.3
ko01503	Human Diseases	Drug resistance: Antimicrobial	Cationic antimicrobial peptide (CAMP) resistance	74124.6	67314.8	65588.9	83361.2	62358.2	61820.9
ko01523	Human Diseases	Drug resistance: Antineoplastic	Antifolate resistance	55007.5	62130.3	48865.7	55664.9	50014	51212.1
ko01524	Human Diseases	Drug resistance: Antineoplastic	Platinum drug resistance	36642.2	23927.3	29926.6	54051.9	37184.5	33308.3
ko02010	Environmental Information Processing	Membrane transport	ABC transporters	565170	599035	490526	663668	549370	514273
ko02020	Environmental Information Processing	Signal transduction	Two-component system	417682	398746	411205	537498	361358	340329
ko02024	Cellular Processes	Cellular community - prokaryotes	Quorum sensing	412726	482034	352594	430295	341070	322185
ko02025	Cellular Processes	Cellular community - prokaryotes	Biofilm formation - Pseudomonas aeruginosa	52466.3	49793.4	58213.4	72174.6	62083.1	60615.1
ko02026	Cellular Processes	Cellular community - prokaryotes	Biofilm formation - Escherichia coli	71694.1	83004.2	77565.1	91157.4	66874	64731.5
ko02030	Cellular Processes	Cell motility	Bacterial chemotaxis	70235.5	114873	110664	123480	89364.3	84011.9
ko02040	Cellular Processes	Cell motility	Flagellar assembly	121563	168287	171062	181036	115882	103119
ko02060	Environmental Information Processing	Membrane transport	Phosphotransferase system (PTS)	16709.8	22702.2	23307	33339	21488.8	20777.2
ko03008	Genetic Information Processing	Translation	Ribosome biogenesis in eukaryotes	15403	14079.1	15198	12875.8	9745.92	9958.88
ko03010	Genetic Information Processing	Translation	Ribosome	666906	636539	598071	583151	502099	518741
ko03013	Genetic Information Processing	Translation	RNA transport	14111.9	15151	14490.5	17792.2	16982.6	17957.7
ko03018	Genetic Information Processing	Folding, sorting and degradation	RNA degradation	164269	155947	144690	152086	128273	131503
ko03020	Genetic Information Processing	Transcription	RNA polymerase	45869.2	42235	41580.1	37936.5	30419	30845.3
ko03022	Genetic Information Processing	Transcription	Basal transcription factors	97.4	237.73	112.8	720.2	139.4	106.67
ko03030	Genetic Information Processing	Replication and repair	DNA replication	182085	172287	159170	163761	140733	143810
ko03050	Genetic Information Processing	Folding, sorting and degradation	Proteasome	920	1220.5	983	924	41	13
ko03060	Genetic Information Processing	Folding, sorting and degradation	Protein export	187730	166437	164714	166718	141104	143958
ko03070	Environmental Information Processing	Membrane transport	Bacterial secretion system	194505	179871	181030	252610	169712	166074
ko03320	Organismal Systems	Endocrine system	PPAR signaling pathway	44773.6	45189.1	38406.6	75736.1	48455.7	45798.2
ko03410	Genetic Information Processing	Replication and repair	Base excision repair	107398	105857	99580.1	106996	88014.4	88564.4
ko03420	Genetic Information Processing	Replication and repair	Nucleotide excision repair	93904	102159	85683.7	90987.5	78222.6	80383.3
ko03430	Genetic Information Processing	Replication and repair	Mismatch repair	177170	193719	163313	179601	153178	157838
ko03440	Genetic Information Processing	Replication and repair	Homologous recombination	230655	242353	213882	216219	186063	191223
ko03450	Genetic Information Processing	Replication and repair	Non-homologous end-joining	655.2	552.86	477.06	1980.6	415.54	346.68
ko04011	Environmental Information Processing	Signal transduction	MAPK signaling pathway - yeast	1731.66	1155.37	2435.73	2554.2	623.14	537.94
ko04013	Environmental Information Processing	Signal transduction	MAPK signaling pathway - fly	8894.56	10996	10446.1	11542.7	9481.81	9768.31
ko04014	Environmental Information Processing	Signal transduction	Ras signaling pathway	30.2	44.8	122.6	7.4	3.8	5.8
ko04015	Environmental Information Processing	Signal transduction	Rap1 signaling pathway	30.2	44.8	122.6	7.4	3.8	5.8
ko04016	Environmental Information Processing	Signal transduction	MAPK signaling pathway - plant	23456.5	12707.4	22729.7	24884.2	20012	20515.8
ko04020	Environmental Information Processing	Signal transduction	Calcium signaling pathway	109.2	117.8	449.6	19.4	12.3	30.3
ko04022	Environmental Information Processing	Signal transduction	cGMP-PKG signaling pathway	30.2	44.8	122.6	7.4	3.8	5.8
ko04024	Environmental Information Processing	Signal transduction	cAMP signaling pathway	53.2	70.8	196.6	50.4	5.8	5.8
ko04066	Environmental Information Processing	Signal transduction	HIF-1 signaling pathway	48781.1	34152.6	40007.6	44187.4	41582.6	42413.7
ko04068	Environmental Information Processing	Signal transduction	FoxO signaling pathway	11055.1	12569.4	13232.1	15277.1	10281	10476.6
ko04070	Environmental Information Processing	Signal transduction	Phosphatidylinositol signaling system	34944.2	29250.5	29901.8	32051	26089.5	25708.1
ko04071	Environmental Information Processing	Signal transduction	Sphingolipid signaling pathway	0.1	0.1	68	0.1	0.1	0.1
ko04072	Environmental Information Processing	Signal transduction	Phospholipase D signaling pathway	8534.03	5214.85	8960.73	1709.4	942.74	833.74
ko04112	Cellular Processes	Cell growth and death	Cell cycle - Caulobacter	155349	151926	128854	179101	143083	139905
ko04113	Cellular Processes	Cell growth and death	Meiosis - yeast	1853.13	6202.3	2646.9	9093.3	15654	14375.1
ko04114	Cellular Processes	Cell growth and death	Oocyte meiosis	30.2	44.8	122.6	7.4	3.8	5.8
ko04115	Cellular Processes	Cell growth and death	p53 signaling pathway	10710.3	5068.11	6010.61	9877.75	8846	7758.35
ko04122	Genetic Information Processing	Folding, sorting and degradation	Sulfur relay system	81930.3	64437.7	76514.4	84393.6	64673.6	65293.2
ko04138	Cellular Processes	Transport and catabolism	Autophagy - yeast	7374.83	3994.33	5463.17	9138.67	8984.17	9344.5
ko04141	Genetic Information Processing	Folding, sorting and degradation	Protein processing in endoplasmic reticulum	14322.2	29955.8	14664.2	19635.7	21309.3	23651.5
ko04142	Cellular Processes	Transport and catabolism	Lysosome	10335.3	23557	8443.57	7994.47	9388.67	9817
ko04146	Cellular Processes	Transport and catabolism	Peroxisome	67016.9	67810.3	58687.9	84785.9	61828.1	59422.8
ko04151	Environmental Information Processing	Signal transduction	PI3K-Akt signaling pathway	7585.63	10097.4	7057.53	8601.9	7582.41	8288.28
ko04152	Environmental Information Processing	Signal transduction	AMPK signaling pathway	14550.8	15243.7	15953.7	21770.8	18721.9	19530.8
ko04210	Cellular Processes	Cell growth and death	Apoptosis	13861.2	16442.3	8157.58	12469.2	11203.2	9836.62
ko04211	Organismal Systems	Aging	Longevity regulating pathway	10626.2	12151.4	12881.8	14096.9	10105	10306.2
ko04212	Organismal Systems	Aging	Longevity regulating pathway - worm	52312.7	56165.9	50400.3	55713.7	41568.2	41885.8
ko04213	Organismal Systems	Aging	Longevity regulating pathway - multiple species	26284.1	29708.3	28409.4	37450.7	36227.7	35157.1
ko04214	Cellular Processes	Cell growth and death	Apoptosis - fly	16437.2	8357.03	11682.7	20177.7	16817.6	16214.6
ko04215	Cellular Processes	Cell growth and death	Apoptosis - multiple species	10566.3	4998.11	5667.61	9877.75	8846	7758.35
ko04216	Cellular Processes	Cell growth and death	Ferroptosis	25600.3	33240.3	20122.3	33528.2	27116.8	26693.5
ko04260	Organismal Systems	Circulatory system	Cardiac muscle contraction	21045	8021.66	13720.8	13009.1	5150.16	4104.22
ko04261	Organismal Systems	Circulatory system	Adrenergic signaling in cardiomyocytes	30.2	44.8	122.6	7.4	3.8	5.8
ko04270	Organismal Systems	Circulatory system	Vascular smooth muscle contraction	30.2	44.8	122.6	7.4	3.8	5.8
ko04371	Environmental Information Processing	Signal transduction	Apelin signaling pathway	30.2	44.8	122.6	7.4	3.8	5.8
ko04510	Cellular Processes	Cellular community - eukaryotes	Focal adhesion	0.1	0.1	0.1	0.1	9	1
ko04512	Environmental Information Processing	Signaling molecules and interaction	ECM-receptor interaction	0.1	0.1	0.1	0.1	9	1
ko04514	Environmental Information Processing	Signaling molecules and interaction	Cell adhesion molecules (CAMs)	0.1	0.1	0.1	0.1	9	1
ko04530	Cellular Processes	Cellular community - eukaryotes	Tight junction	0.1	0.1	0.1	14	18	3
ko04550	Cellular Processes	Cellular community - eukaryotes	Signaling pathways regulating pluripotency of stem cells	13	0.1	0.1	4	2	2
ko04612	Organismal Systems	Immune system	Antigen processing and presentation	7156.73	9679.35	6707.23	7421.7	7397.34	8116.94
ko04614	Organismal Systems	Endocrine system	Renin-angiotensin system	5079.86	1339.34	4184.5	2905	1137.14	816.3
ko04621	Organismal Systems	Immune system	NOD-like receptor signaling pathway	33744.8	47366.8	33199.1	27062.7	21056.1	21155.7
ko04622	Organismal Systems	Immune system	RIG-I-like receptor signaling pathway	232.73	308.06	377.47	1021.87	1658.07	1491.67
ko04626	Organismal Systems	Environmental adaptation	Plant-pathogen interaction	32391.4	50600.7	34606.8	38653.6	33588.4	33948.9
ko04640	Organismal Systems	Immune system	Hematopoietic cell lineage	0.1	0.1	68	0.1	0.1	0.1
ko04657	Organismal Systems	Immune system	IL-17 signaling pathway	7156.73	9679.35	6707.23	7421.7	7397.34	8116.94
ko04659	Organismal Systems	Immune system	Th17 cell differentiation	7156.73	9679.35	6707.23	7421.7	7397.34	8116.94
ko04713	Organismal Systems	Environmental adaptation	Circadian entrainment	30.2	44.8	122.6	7.4	3.8	5.8
ko04720	Organismal Systems	Nervous system	Long-term potentiation	30.2	44.8	122.6	7.4	3.8	5.8
ko04722	Organismal Systems	Nervous system	Neurotrophin signaling pathway	30.2	44.8	122.6	7.4	3.8	5.8
ko04723	Organismal Systems	Nervous system	Retrograde endocannabinoid signaling	26	60	136	30	0.1	0.1
ko04724	Organismal Systems	Nervous system	Glutamatergic synapse	29404.2	27870	23414.7	16947.3	16810.3	16261.2
ko04725	Organismal Systems	Nervous system	Cholinergic synapse	0.1	0.1	0.1	14	18	3
ko04726	Organismal Systems	Nervous system	Serotonergic synapse	1494.16	915.33	1009.17	3114.67	1966.01	1630.67
ko04727	Organismal Systems	Nervous system	GABAergic synapse	29734	28348.6	24458.4	18076.1	18420.1	17706
ko04728	Organismal Systems	Nervous system	Dopaminergic synapse	1524.36	960.13	1131.77	3122.07	1969.81	1636.47
ko04740	Organismal Systems	Sensory system	Olfactory transduction	30.2	44.8	122.6	7.4	3.8	5.8
ko04744	Organismal Systems	Sensory system	Phototransduction	30.2	44.8	122.6	7.4	3.8	5.8
ko04745	Organismal Systems	Sensory system	Phototransduction - fly	30.2	44.8	122.6	7.4	3.8	5.8
ko04750	Organismal Systems	Sensory system	Inflammatory mediator regulation of TRP channels	30.2	44.8	122.6	7.4	3.8	5.8
ko04810	Cellular Processes	Cell motility	Regulation of actin cytoskeleton	0.1	0.1	0.1	0.1	9	1
ko04910	Organismal Systems	Endocrine system	Insulin signaling pathway	6664.89	11510.5	9311.9	15367.3	14893.9	16418.9
ko04912	Organismal Systems	Endocrine system	GnRH signaling pathway	30.2	44.8	122.6	7.4	3.8	5.8
ko04914	Organismal Systems	Endocrine system	Progesterone-mediated oocyte maturation	7156.73	9679.35	6707.23	7421.7	7397.34	8116.94
ko04915	Organismal Systems	Endocrine system	Estrogen signaling pathway	7186.93	9724.15	6829.83	7429.1	7401.14	8122.74
ko04916	Organismal Systems	Endocrine system	Melanogenesis	30.2	44.8	122.6	7.4	3.8	5.8
ko04917	Organismal Systems	Endocrine system	Prolactin signaling pathway	1498.5	1608.7	3335.6	1033.5	659.6	542.1
ko04918	Organismal Systems	Endocrine system	Thyroid hormone synthesis	15456.7	17302	12766.3	13157.6	11168.7	11255.5
ko04919	Organismal Systems	Endocrine system	Thyroid hormone signaling pathway	342.4	344.39	124.8	3009.2	696.41	603.01
ko04920	Organismal Systems	Endocrine system	Adipocytokine signaling pathway	22505.8	27538.9	17848.2	33883.3	26631	26328.3
ko04921	Organismal Systems	Endocrine system	Oxytocin signaling pathway	30.2	44.8	122.6	7.4	3.8	5.8
ko04922	Organismal Systems	Endocrine system	Glucagon signaling pathway	31518.7	33538.6	31172.6	44658.6	38562.8	39771.8
ko04924	Organismal Systems	Endocrine system	Renin secretion	166.93	169.57	633.8	140.8	122.17	84.2
ko04925	Organismal Systems	Endocrine system	Aldosterone synthesis and secretion	30.2	44.8	122.6	7.4	3.8	5.8
ko04930	Human Diseases	Endocrine and metabolic diseases	Type II diabetes mellitus	9584.56	11707.9	10713.7	11119.8	9296.05	9681.88
ko04931	Human Diseases	Endocrine and metabolic diseases	Insulin resistance	15126.7	22190.3	17024.6	20334.7	18026.5	18989.3
ko04932	Human Diseases	Endocrine and metabolic diseases	Non-alcoholic fatty liver disease (NAFLD)	31637.3	13079.8	19524.4	22886.9	13996.2	11862.6
ko04940	Human Diseases	Endocrine and metabolic diseases	Type I diabetes mellitus	13429.7	13290.3	12980.9	12627.3	11162.6	11266.6
ko04964	Organismal Systems	Excretory system	Proximal tubule bicarbonate reclamation	5723.06	2638.67	4108.77	8910.17	8601.98	9178.98
ko04970	Organismal Systems	Digestive system	Salivary secretion	30.2	44.8	122.6	7.4	3.8	5.8
ko04971	Organismal Systems	Digestive system	Gastric acid secretion	30.2	44.8	122.6	7.4	3.8	5.8
ko04973	Organismal Systems	Digestive system	Carbohydrate digestion and absorption	1425.2	5730.6	2077.9	765.2	659.2	541.5
ko04974	Organismal Systems	Digestive system	Protein digestion and absorption	7274.56	11862.7	5686.7	13363.4	13876.5	15252.9
ko04976	Organismal Systems	Digestive system	Bile secretion	271.3	266.7	934.4	2163.8	237.4	83.8
ko04978	Organismal Systems	Digestive system	Mineral absorption	713.5	360.46	543.3	1217.8	241.37	241.04
ko05010	Human Diseases	Neurodegenerative diseases	Alzheimer's disease	53081.4	30165.1	38211.2	36268	27711.2	25476.9
ko05012	Human Diseases	Neurodegenerative diseases	Parkinson's disease	31637.3	13079.8	19524.4	22886.9	13996.2	11862.6
ko05014	Human Diseases	Neurodegenerative diseases	Amyotrophic lateral sclerosis (ALS)	17171.2	7584.91	11545.2	15906.1	10597.5	9120.23
ko05016	Human Diseases	Neurodegenerative diseases	Huntington's disease	45405.1	25507.2	33412.4	37903.8	24606.3	22454.8
ko05020	Human Diseases	Neurodegenerative diseases	Prion diseases	4873.23	1431.43	3441.9	3474.2	1128.34	823.94
ko05030	Human Diseases	Substance dependence	Cocaine addiction	1494.16	915.33	1009.17	3114.67	1966.01	1630.67
ko05031	Human Diseases	Substance dependence	Amphetamine addiction	1524.36	960.13	1131.77	3122.07	1969.81	1636.47
ko05034	Human Diseases	Substance dependence	Alcoholism	1524.36	960.13	1131.77	3122.07	1969.81	1636.47
ko05100	Human Diseases	Infectious diseases: Bacterial	Bacterial invasion of epithelial cells	34	28	7	97	46	9
ko05110	Human Diseases	Infectious diseases: Bacterial	Vibrio cholerae infection	384.33	230	960.5	382	46.84	42.67
ko05111	Cellular Processes	Cellular community - prokaryotes	Biofilm formation - Vibrio cholerae	76399	89366.6	101477	104667	53291.5	51966.7
ko05120	Human Diseases	Infectious diseases: Bacterial	Epithelial cell signaling in Helicobacter pylori infection	4007.39	15912.1	7478.33	7380.84	4497.92	3973.82
ko05131	Human Diseases	Infectious diseases: Bacterial	Shigellosis	0.1	0.1	0.1	42	54	9
ko05132	Human Diseases	Infectious diseases: Bacterial	Salmonella infection	10609.1	28857.7	15928.2	12979.6	6737.87	5540.36
ko05133	Human Diseases	Infectious diseases: Bacterial	Pertussis	13059.9	14540.5	8698.24	19049.2	14252.6	13956
ko05134	Human Diseases	Infectious diseases: Bacterial	Legionellosis	55886.9	62893.6	48490.2	53426.5	41747.7	40626
ko05142	Human Diseases	Infectious diseases: Parasitic	Chagas disease (American trypanosomiasis)	8781.72	1865.31	5310.3	3985.07	2660.98	2185.5
ko05143	Human Diseases	Infectious diseases: Parasitic	African trypanosomiasis	8651.99	1812.54	4845.1	8147.67	2987.61	2233.1
ko05144	Human Diseases	Infectious diseases: Parasitic	Malaria	0.1	15	0.1	0.1	0.1	0.1
ko05145	Human Diseases	Infectious diseases: Parasitic	Toxoplasmosis	10566.3	4998.11	5667.61	9877.75	8846	7758.35
ko05146	Human Diseases	Infectious diseases: Parasitic	Amoebiasis	213.83	323.99	149.67	1521.67	1640.34	1441.84
ko05150	Human Diseases	Infectious diseases: Bacterial	Staphylococcus aureus infection	497.9	773.89	454.3	3571.2	631.07	228.51
ko05152	Human Diseases	Infectious diseases: Bacterial	Tuberculosis	46850	44872.9	38734.5	43348	36645.4	36612.7
ko05161	Human Diseases	Infectious diseases: Viral	Hepatitis B	10566.3	4998.11	5667.61	9877.75	8846	7758.35
ko05164	Human Diseases	Infectious diseases: Viral	Influenza A	10683.3	6609.11	5836.61	9877.75	8846	7758.35
ko05168	Human Diseases	Infectious diseases: Viral	Herpes simplex infection	10566.3	4998.11	5667.61	9877.75	8846	7758.35
ko05200	Human Diseases	Cancers: Overview	Pathways in cancer	29681.6	20133.7	20424.7	27862.3	25559.3	25530.4
ko05203	Human Diseases	Cancers: Overview	Viral carcinogenesis	9584.56	11707.9	10713.7	11119.8	9296.05	9681.88
ko05204	Human Diseases	Cancers: Overview	Chemical carcinogenesis	20537.4	21781.8	19557	40007.3	20710.9	17093.7
ko05205	Human Diseases	Cancers: Overview	Proteoglycans in cancer	12580.6	12050.7	10608.4	10871.4	9359.01	9661.44
ko05206	Human Diseases	Cancers: Overview	MicroRNAs in cancer	5403.76	9154.83	6137.53	6775.97	3636.01	2977.61
ko05210	Human Diseases	Cancers: Specific types	Colorectal cancer	10566.3	4998.11	5667.61	9877.75	8846	7758.35
ko05211	Human Diseases	Cancers: Specific types	Renal cell carcinoma	11958.6	5456.26	8049.9	10562.9	9316.01	9655.11
ko05214	Human Diseases	Cancers: Specific types	Glioma	30.2	44.8	122.6	7.4	3.8	5.8
ko05215	Human Diseases	Cancers: Specific types	Prostate cancer	7156.73	9679.35	6707.23	7421.7	7397.34	8116.94
ko05219	Human Diseases	Cancers: Specific types	Bladder cancer	1941.43	2927.09	1913.07	1181.27	1627.91	1490.54
ko05222	Human Diseases	Cancers: Specific types	Small cell lung cancer	10566.3	4998.11	5667.61	9877.75	8846	7758.35
ko05230	Human Diseases	Cancers: Overview	Central carbon metabolism in cancer	43228.5	38439.1	39990.1	49949.2	44420.3	44928.2
ko05231	Human Diseases	Cancers: Overview	Choline metabolism in cancer	8556.03	5295.45	9042.93	1709.4	942.74	833.74
ko05322	Human Diseases	Immune diseases	Systemic lupus erythematosus	21	15	17	71	8	1
ko05340	Human Diseases	Immune diseases	Primary immunodeficiency	8370.19	10956.1	9476.83	6335.97	3041.05	2439.28
ko05410	Human Diseases	Cardiovascular diseases	Hypertrophic cardiomyopathy (HCM)	136.73	124.77	511.2	133.4	127.37	79.4
ko05412	Human Diseases	Cardiovascular diseases	Arrhythmogenic right ventricular cardiomyopathy (ARVC)	0.1	0.1	0.1	0.1	9	1
ko05414	Human Diseases	Cardiovascular diseases	Dilated cardiomyopathy	0.1	0.1	0.1	0.1	9	1
ko05416	Human Diseases	Cardiovascular diseases	Viral myocarditis	10566.3	4998.11	5667.61	9877.75	8846	7758.35
ko05418	Human Diseases	Cardiovascular diseases	Fluid shear stress and atherosclerosis	58781.7	51773.6	47146.3	63185.2	45953	43965.2
